# Supplementary material for: Sensitivity analysis for calibrated inverse probability-of-censoring weighted estimators under non-ignorable dropout
Source: Stat Methods Med Res. 2022 Apr 12;31(7):1374–91. doi: 10.1177/09622802221090763 (PMC9253927; doi:10.1177/09622802221090763)
Supplement: sj-zip-2-smm-10.1177_09622802221090763 - Supplemental material for Sensitivity analysis for calibrated inverse probability-of-censoring weighted estimators under non-ignorable dropout [file sj-zip-2-smm-10.1177_09622802221090763.zip]

Archive with 3 entries (3 files):
- Functions.R
- Tutorial.pdf
- Tutorial.Rmd
