# Supplementary material for: Sensitivity analysis for calibrated inverse probability-of-censoring weighted estimators under non-ignorable dropout
Source: Stat Methods Med Res. 2022 Apr 12;31(7):1374–91. doi: 10.1177/09622802221090763 (PMC9253927; doi:10.1177/09622802221090763)
Supplement: sj-zip-3-smm-10.1177_09622802221090763 - Supplemental material for Sensitivity analysis for calibrated inverse probability-of-censoring weighted estimators under non-ignorable dropout [file sj-zip-3-smm-10.1177_09622802221090763.zip › Code_for_simulation_1.R]

library(nleqslv)


source('Functions.R')## function for Newton-Raphson algorithm and other functions to be called

#####################simulate data#######################

 

sim<-function(j,N=500)  
{
simdata1<-DATA_GEN_complete(N=N, alpha=c(2, -1, 0.5, -0.25, -0.1,0.2))  ## generate complete data 

RL<-ave(simdata1$drop,simdata1$sub,FUN=indfun) # indicator of whether remaining in the study

indR<-which(RL==0)

simdata<-simdata1[indR,]  ## data truncated by dropout

### get dropout data ready
dropoutdata<<-NULL
for (i in 1:N)
{
  simdatai<-simdata[simdata$sub==i, ]
  subset1<-simdatai[simdatai$drop==0 &simdatai$tall<8, colnames(simdatai)%in%c('sub','tall',  'ycomp', 'X1', 'X2', 'X3', 'X4', 'y')]
  subset2<-simdatai[simdatai$tall>0, colnames(simdatai)%in%c('drop', 'droppi')]
  dropoutdata<<-rbind(dropoutdata, cbind(subset1, subset2))
}

dropoutdata$ycomp_c<<-(dropoutdata$ycomp-210)/35  ### standardize the outcome
dropoutdata$y_c<<-(dropoutdata$y-210)/35


##Estimate MLE weights #############################
### correct baseline covariates+ previous outcome Y_j-1####
Prob_R<-glm((1-drop)~X1+X2+X3+X4+y_c,data=dropoutdata,binomial)       ##fit denominator model for R=1-Drop (remain in the study) with correct covariates+Y_j-1
we_R<-1/(fitted(Prob_R) )      
weightsMLER<-ave(we_R,dropoutdata$sub,FUN=cumprod)   ##MLE weights for dropout with correct covariates


### recalculated the MLE weights, when including selection function
Prob_R2<-glm((1-drop)~X1+X2+X3+X4+y_c+ycomp_c,data=dropoutdata,binomial)  ## first fit a model to obtain the initial values of \alpha,  the coefficients of X1,X2,X3,X4, y_j-1 in the Newton Raphson algorithm
alpha=coef(Prob_R2)[1:6]  
newalpha<-NRroot(inipar=alpha, infcn=score, gradfunc=scoreder) #Newton Raphson algorithm to estimate \alpha, assuming selection function is correctly specified.
we_R2<-newweight(alpha=newalpha)  
weightsMLER2<-ave(we_R2,dropoutdata$sub,FUN=cumprod)   ### obtain the MLE weights with selection function 


####Transformed baseline covariates####
dropoutdata$X1T<<-exp(dropoutdata$X1/2)
dropoutdata$X2T<<-dropoutdata$X2/(1+exp(dropoutdata$X1))+10
dropoutdata$X3T<<-(dropoutdata$X1*dropoutdata$X3/25+0.6)^3
dropoutdata$X4T<<-(dropoutdata$X2+dropoutdata$X4+20)^2


##Estimate MLE weights #############################
### transformed baseline covariates+ previous outcome Y_j-1####

Prob_RT<-glm((1-drop)~X1T+X2T+X3T+X4T+y_c,data=dropoutdata,binomial)       ##fit denominator model for R=1-drop (remain in the study) with transformed covariates+Y_j-1
we_RT<-1/(fitted(Prob_RT) )     
weightsMLERT<-ave(we_RT,dropoutdata$sub,FUN=cumprod)    ##MLE weights for dropout with transformed covariates

### recalculated the MLE weights, when including selection function
Prob_RT2<-glm((1-drop)~X1T+X2T+X3T+X4T+y_c+ycomp_c,data=dropoutdata,binomial) ## first fit a model to obtain the initial values of \alpha,  the coefficients of X1,X2,X3,X4, y_j-1 in the Newton Raphson algorithm
alpha=coef(Prob_RT2)[1:6]

newalphaT<-NRroot(inipar=alpha, infcn=scoreT, gradfunc=scorederT)  #Newton Raphson algorithm to estimate \alpha, assuming sensitivity parameter set as the limiting value.
we_RT2<-newweightT(newalphaT)
weightsMLERT2<-ave(we_RT2,dropoutdata$sub,FUN=cumprod)   ### obtain the MLE weights with selection function 


dropoutdata$weights<<-weightsMLER
dropoutdata$weightsT<<-weightsMLERT
dropoutdata$weights2<<-weightsMLER2
dropoutdata$weightsT2<<-weightsMLERT2


####### create columns for the weights to be applied to the observed outcome data

allweights<-NULL
for (i in 1:N)
{
  weights<-dropoutdata[dropoutdata$sub==i, colnames(dropoutdata)%in%c('sub','drop', 'weights', 'weightsT','weights2', 'weightsT2')]
  firstobs<-c(i, 0, 1, 1,1,1)
  firstobs<-t(as.matrix(firstobs))
  colnames(firstobs)<-c('sub','drop', 'weights', 'weightsT','weights2', 'weightsT2')
  allweights<-rbind(allweights, rbind(firstobs, weights))  ## no weights applied at baseline
}


simdata$weights=allweights$weights
simdata$weightsT=allweights$weightsT
simdata$weights2=allweights$weights2
simdata$weightsT2=allweights$weightsT2

###remove  visits after dropout;
simdatafinal<-simdata[simdata$drop==0,]
Npop<-length(which(simdatafinal$tall==0)) ##Number of subjects in the study at visit 1

WeightsMLEAR<-WeightsMLEART<-WeightsMLEAR2<-WeightsMLEART2<-simdatafinal$weights


### scaling the MLE weights
WeightsMLEAR[simdatafinal$tall>0]<-8*Npop*simdatafinal$weights[simdatafinal$tall>0]/sum(simdatafinal$weights[simdatafinal$tall>0]) ##Scaled weights with correct covariates

WeightsMLEART[simdatafinal$tall>0]<-8*Npop*simdatafinal$weightsT[simdatafinal$tall>0]/sum(simdatafinal$weightsT[simdatafinal$tall>0]) ##Scaled weights with transformed covariates

WeightsMLEAR2[simdatafinal$tall>0]<-8*Npop*simdatafinal$weights2[simdatafinal$tall>0]/sum(simdatafinal$weights2[simdatafinal$tall>0])##Scaled weights with correct covariates+selection function 

WeightsMLEART2[simdatafinal$tall>0]<-8*Npop*simdatafinal$weightsT2[simdatafinal$tall>0]/sum(simdatafinal$weightsT2[simdatafinal$tall>0])     ##Scaled weights with transformed covariates+selection function


###############################Calibration###################################


## Create calibration restrictions (7) with correct covariates and y_j-1#########
lenID<-ave(simdatafinal$sub,simdatafinal$sub,FUN=length)
maxlen<-max(lenID)

clen<-function(n){
  maxlen:(maxlen-n[1]+1)}

lenvec<-ave(lenID,simdatafinal$sub,FUN=clen)
lenvec2<-lenvec-1   ### remove the record corresponding to the last obs 

## variables to be included in the calibration  restrictions,and subject ID (2nd column)
DMATR<-cbind(1, simdatafinal[,1], simdatafinal$tall, simdatafinal$X1, simdatafinal$X2, simdatafinal$X3, simdatafinal$X4,  (simdatafinal$y-210)/35, simdatafinal$X1*simdatafinal$tall, simdatafinal$X2*simdatafinal$tall, simdatafinal$X3*simdatafinal$tall, simdatafinal$X4*simdatafinal$tall,  (simdatafinal$y-210)*simdatafinal$tall/35)  
DMATR2<-DMATR[,-2] ### remove subject ID (2nd column)

DMATRvec1<-lenvec2*DMATR2

lagfun1<-function(n)
{
  n1<-n[-1]
  c(n1,0)
}

lagfun2<-function(n)
{
  ave(n,DMATR[,2],FUN=lagfun1)
}

DMATRvec2<-apply(DMATRvec1,2,lagfun2)

DMATR12<-DMATRvec1-DMATRvec2

DMATRO<-DMATR12[simdatafinal$tall+1<lenID,]   ##DMATRO is a matrix for the coefficients of the weights in the left hand side of  (7)

indT0<-which(simdatafinal$tall==0)  ### indicator for baseline measurements

Baselinecond<-(maxlen-1)*colSums(DMATR2[indT0,])##Baselinecond is a vector for the right hand side of  (7)


##calibrated Weight estimation with correct covariates##########

TDMATRO<-t(DMATRO)

####Objective function to be used in nleqslv function
#### without selection function in the initial weights
gfunAR<-function(w)
{ 
  lp3<-colSums(TDMATRO*w)
  we<-simdatafinal$weights[simdatafinal$tall>0]*exp(lp3)
  m3<-(colSums(DMATRO*we)-Baselinecond)/nrow(DMATRO) ##Restrictions 
  c(m3)
}

#### with selection function in the initial weights
gfunAR2<-function(w)
{ 
  lp3<-colSums(TDMATRO*w)
  we<-simdatafinal$weights2[simdatafinal$tall>0]*exp(lp3)
  m3<-(colSums(DMATRO*we)-Baselinecond)/nrow(DMATRO) ##Restrictions
  c(m3)
}

##obtain Hessian matrix to be used in nleqslv function

N1MATAR<-TDMATRO
N2MATAR<-DMATRO

#### without selection function in the initial weights

DgAR<-function(w){
  
  lp3<-colSums(TDMATRO*w)
  we<-simdatafinal$weights[simdatafinal$tall>0]*exp(lp3)
  MAT<-N2MATAR*we
  MAT1<-diag(length(w))
  for (k in 1:length(w)){
    MAT1[,k]<-colMeans(N1MATAR[k,]*MAT)}
  MAT1
}

#### with selection function in the initial weights

DgAR2<-function(w){
  
  lp3<-colSums(TDMATRO*w)
  we<-simdatafinal$weights2[simdatafinal$tall>0]*exp(lp3)
  MAT<-N2MATAR*we
  MAT1<-diag(length(w))
  for (k in 1:length(w)){
    MAT1[,k]<-colMeans(N1MATAR[k,]*MAT)}
  MAT1
}


###use nleqslv function to estimate \lambda 

#### without selection function in the initial weights

weioptAR<-nleqslv(rep(0,dim(DMATR2)[2]),gfunAR,DgAR,method="Broyden",
                  control=list(maxit=10000,ftol=10^(-16),xtol=10^(-16)))

#### with selection function in the initial weights

weioptAR2<-nleqslv(rep(0,dim(DMATR2)[2]),gfunAR2,DgAR2,method="Broyden",
                  control=list(maxit=10000,ftol=10^(-16),xtol=10^(-16)))

##Calibration restrictions (7) with  transformed covariates and y_j-1########

## variables to be included in the calibration restrictions, and subject ID (2nd column)

DMATRT<-cbind(1,simdatafinal[,1],
              simdatafinal$tall,
              exp(simdatafinal$X1/2),
              simdatafinal$X2/(1+exp(simdatafinal$X1))+10,
              (simdatafinal$X1*simdatafinal$X3/25+0.6)^3,
              (simdatafinal$X2+simdatafinal$X4+20)^2,
              (simdatafinal$y-210)/35,
              exp(simdatafinal$X1/2)*simdatafinal$tall,
              (simdatafinal$X2/(1+exp(simdatafinal$X1))+10)*simdatafinal$tall,
              ((simdatafinal$X1*simdatafinal$X3/25+0.6)^3)*simdatafinal$tall,
              (simdatafinal$X2+simdatafinal$X4+20)^2*simdatafinal$tall,
              (simdatafinal$y-210)*simdatafinal$tall/35)


DMATRT2<-DMATRT[,-2] ### remove subject ID (2nd column)

DMATRTvec1<-lenvec2*DMATRT2

lagfun1<-function(n)
{
  n1<-n[-1]
  c(n1,0)
}

lagfun2<-function(n)
{
  ave(n,DMATRT[,2],FUN=lagfun1)
}

DMATRTvec2<-apply(DMATRTvec1,2,lagfun2)

DMATRT12<-DMATRTvec1-DMATRTvec2

DMATROT<-DMATRT12[simdatafinal$tall+1<lenID,]             ##DMATRO is a matrix for the coefficients of the weights in the left hand side of  (7)

indT0<-which(simdatafinal$tall==0)  ### indicator for baseline measurements

BaselinecondT<-(maxlen-1)*colSums(DMATRT[indT0,-2])##Baselinecond is a vector for the right hand side of  (7)


##calibrated Weight estimation with transformed covariates##########

TDMATROT<-t(DMATROT)
####Objective function to be used in nleqslv function
#### without selection function in the initial weights

gfunART<-function(w)
{           
  lp3<-colSums(TDMATROT*w)
  we<-simdatafinal$weightsT[simdatafinal$tall>0]*exp(lp3)
  m3<-(colSums(DMATROT*we)-BaselinecondT)/nrow(DMATROT) ##Restrictions
  c(m3)
}

#### with selection function in the initial weights

gfunART2<-function(w)
{            ##Objective function
   lp3<-colSums(TDMATROT*w)
  we<-simdatafinal$weightsT2[simdatafinal$tall>0]*exp(lp3)
  m3<-(colSums(DMATROT*we)-BaselinecondT)/nrow(DMATROT) ##Restrictions 
  c(m3)
}


##obtain Hessian matrix to be used in nleqslv function


#### without selection function in the initial weights


N1MATART<-TDMATROT
N2MATART<-DMATROT

DgART<-function(w){
  
  lp3<-colSums(TDMATROT*w)
  we<-simdatafinal$weightsT[simdatafinal$tall>0]*exp(lp3)
  MAT<-N2MATART*we
  MAT1<-diag(length(w))
  for (k in 1:length(w)){
    MAT1[,k]<-colMeans(N1MATART[k,]*MAT)}
  MAT1
}

#### with selection function in the initial weights


DgART2<-function(w){
  
  lp3<-colSums(TDMATROT*w)
  we<-simdatafinal$weightsT2[simdatafinal$tall>0]*exp(lp3)
  MAT<-N2MATART*we
  MAT1<-diag(length(w))
  for (k in 1:length(w)){
    MAT1[,k]<-colMeans(N1MATART[k,]*MAT)}
  MAT1
}

###use nleqslv function to estimate \lambda 

#### without selection function in the initial weights

weioptART<-nleqslv(rep(0,dim(DMATRT2)[2]),gfunART,DgART,method="Broyden",
                  control=list(maxit=10000,ftol=10^(-16),xtol=10^(-16)))

## with selection function in the initial weights
weioptART2<-nleqslv(rep(0,dim(DMATRT2)[2]),gfunART2,DgART2,method="Broyden",
                   control=list(maxit=10000,ftol=10^(-16),xtol=10^(-16)))


##Weight construction with corrected covariates

weconsAR<-function(w){
  lp3<-colSums(TDMATRO*w)
  we<-simdatafinal$weights[simdatafinal$tall>0]*exp(lp3)
}

CALW<-weconsAR(weioptAR$x)

simdatafinal$Cweights<-simdatafinal$weights
simdatafinal$Cweights[simdatafinal$tall>0]<-CALW

## with selection function
weconsAR2<-function(w){
  lp3<-colSums(TDMATRO*w)
  we<-simdatafinal$weights2[simdatafinal$tall>0]*exp(lp3)
}

CALW2<-weconsAR2(weioptAR2$x)


simdatafinal$Cweights2<-simdatafinal$weights2
simdatafinal$Cweights2[simdatafinal$tall>0]<-CALW2


##Weight construction with transformed covariates

weconsART<-function(w){
  lp3<-colSums(TDMATROT*w)
  we<-simdatafinal$weightsT[simdatafinal$tall>0]*exp(lp3)
}

CALWT<-weconsART(weioptART$x)

simdatafinal$CweightsT<-simdatafinal$weightsT
simdatafinal$CweightsT[simdatafinal$tall>0]<-CALWT

## with selection function
weconsART2<-function(w){
  lp3<-colSums(TDMATROT*w)
  we<-simdatafinal$weightsT2[simdatafinal$tall>0]*exp(lp3)
}

CALWT2<-weconsART2(weioptART2$x)

simdatafinal$CweightsT2<-simdatafinal$weightsT2
simdatafinal$CweightsT2[simdatafinal$tall>0]<-CALWT2


################fitting regression models##########################################

###without selection function
COEF_MLE<-lm(y~tall,data=simdatafinal,weights=weights)$coef       ##regression coefficients with correct covariates for the MLE weights, no scaling

COEF_MLES<-lm(y~tall,data=simdatafinal,weights=WeightsMLEAR)$coef       ##regression coefficients with correct covariates for the scaled  MLE weights

COEF_CMLES<-lm(y~tall,data=simdatafinal,weights=Cweights)$coef       ##regression coefficients with correct covariates in the calibrated weights

COEF_MLET<-lm(y~tall,data=simdatafinal,weights=weightsT)$coef       ##regression coefficients with transformed covariates for the MLE weights, no scaling

COEF_MLEST<-lm(y~tall,data=simdatafinal,weights=WeightsMLEART)$coef       ##regression coefficients with transformed covariates for the scaled  MLE weights

COEF_CMLEST<-lm(y~tall,data=simdatafinal,weights=CweightsT)$coef       ##regression coefficients with transformed  covariates in the calibrated weights


###with selection function

COEF_MLE2<-lm(y~tall,data=simdatafinal,weights=weights2)$coef       ##regression coefficients with correct covariates for the MLE weights, no scaling


COEF_MLES2<-lm(y~tall,data=simdatafinal,weights=WeightsMLEAR2)$coef       ##regression coefficients with correct covariates for the scaled  MLE weights

COEF_CMLES2<-lm(y~tall,data=simdatafinal,weights=Cweights2)$coef       ##regression coefficients with correct covariates in the calibrated weights

COEF_MLET2<-lm(y~tall,data=simdatafinal,weights=weightsT2)$coef       ##regression coefficients with transformed covariates for the MLE weights, no scaling

COEF_MLEST2<-lm(y~tall,data=simdatafinal,weights=WeightsMLEART2)$coef       ##regression coefficients with transformed covariates for the scaled  MLE weights

COEF_CMLEST2<-lm(y~tall,data=simdatafinal,weights=CweightsT2)$coef       ##regression coefficients with transformed  covariates in the calibrated weights


COEF_NAIVE<-lm(y~tall,data=simdatafinal)$coef       ##regression coefficients with naive approach

COEF_COMP<-lm(y~tall,data=simdata1)$coef       ##regression coefficients with complete data

COEF<-c(Prob_R$coefficients,newalpha, newalphaT, COEF_MLE, COEF_MLES, COEF_CMLES, COEF_MLET, COEF_MLEST, COEF_CMLEST, COEF_MLE2, COEF_MLES2, COEF_CMLES2,COEF_MLET2, COEF_MLEST2, COEF_CMLEST2,COEF_NAIVE, COEF_COMP)

save(COEF, file=paste0('/result/COEF_',N,'_',j, '.Rda'))

}

simseq<-function(k)
{
  seqin<-(k-1)*32+1:32
  
  for (j in seqin)
  {
    sim(j, N=200)
    sim(j, N=500)
    sim(j, N=1000)
    sim(j, N=2000)
  }
}

library(parallel)  ### parallel calculation on 64 cores
no_core<-64
mclapply(1:64, simseq, mc.cores=no_core) 
