# Supplementary material for: Sensitivity analysis for calibrated inverse probability-of-censoring weighted estimators under non-ignorable dropout
Source: Stat Methods Med Res. 2022 Apr 12;31(7):1374–91. doi: 10.1177/09622802221090763 (PMC9253927; doi:10.1177/09622802221090763)
Supplement: sj-zip-3-smm-10.1177_09622802221090763 - Supplemental material for Sensitivity analysis for calibrated inverse probability-of-censoring weighted estimators under non-ignorable dropout [file sj-zip-3-smm-10.1177_09622802221090763.zip › Code_for_simulation_2.R]

library(nleqslv)
library(geepack)

source('Functions.R')## function for Newton-Raphson algorithm and other functions to be called

#####################simulate data#######################


simCL<-function(j,N=500)  
{
simdata1<-DATA_GEN_complete(N=N,beta= c(210, -2), theta=c(27.4,13.7,13.7,13.7), alpha=c(2, -1, 0.5, -0.25, -0.1,0.2), gamma=0) ## generate complete data 

RL<-ave(simdata1$drop,simdata1$sub,FUN=indfun) # indicator of whether remaining in the study

indR<-which(RL==0)

simdata<-simdata1[indR,]  ## data truncated by dropout

### get dropout data ready

dropoutdata<-NULL
for (i in 1:N)
{
  simdatai<-simdata[simdata$sub==i, ]
  subset1<-simdatai[simdatai$drop==0 &simdatai$tall<8, colnames(simdatai)%in%c('sub','tall',  'ycomp', 'X1', 'X2', 'X3', 'X4', 'y')]
  subset2<-simdatai[simdatai$tall>0, colnames(simdatai)%in%c('drop', 'droppi')]
  dropoutdata<-rbind(dropoutdata, cbind(subset1, subset2))
}


dropoutdata$ycomp_c<-(dropoutdata$ycomp-210)/35 ### standardize the outcome
dropoutdata$y_c<-(dropoutdata$y-210)/35


##Dropout weights: MLE #############################
### correct covariates####

Prob_R<-glm((1-drop)~X1+X2+X3+X4+y_c,data=dropoutdata,binomial)       ##fit denominator model for R=1-Drop (remain in the study) with correct covariates+Y_j-1
we_R<-1/(fitted(Prob_R) )     
weightsMLER<-ave(we_R,dropoutdata$sub,FUN=cumprod)    ##MLE weights for dropout with correct covariates

dropoutdata$weights<-weightsMLER


####### create columns for the weights to be applied to the observed outcome data
allweights<-NULL
for (i in 1:N)
{
  weights<-dropoutdata[dropoutdata$sub==i, colnames(dropoutdata)%in%c('sub','drop', 'weights')]
  firstobs<-c(i, 0, 1)
  firstobs<-t(as.matrix(firstobs))
  colnames(firstobs)<-c('sub','drop', 'weights')
  allweights<-rbind(allweights, rbind(firstobs, weights))  ## no weights applied at baseline
}


simdata$weights=allweights$weights

### create interaction terms for visit number and covariates
simdata$tX1<-simdata$tall*simdata$X1
simdata$tX2<-simdata$tall*simdata$X2
simdata$tX3<-simdata$tall*simdata$X3
simdata$tX4<-simdata$tall*simdata$X4
simdata$y_c<-(simdata$y-210)/35
simdata$ty<-simdata$tall*(simdata$y-210)/35

###remove dropout visits;
simdatafinal<-simdata[simdata$drop==0,]
Npop<-length(which(simdatafinal$tall==0)) ##Number of subjects in the study at visit 1

WeightsMLEAR<-simdatafinal$weights

WeightsMLEAR[simdatafinal$tall>0]<-8*Npop*simdatafinal$weights[simdatafinal$tall>0]/sum(simdatafinal$weights[simdatafinal$tall>0])      ##Scaled weights with correct covariates


###############################Calibration with the original data###################################

simdatafinal<-calibrationMAR(simdatafinal,  var=c('tall', 'X1', 'X2', 'X3', 'X4', 'y_c', 'tX1', 'tX2', 'tX3', 'tX4', 'ty'))


################fitting regression models##########################################
COEF_MLE<-lm(y~tall,data=simdatafinal,weights=weights)$coef       ##regression coefficients with correct covariates in the MLE  weights

COEF_MLES<-lm(y~tall,data=simdatafinal,weights=WeightsMLEAR)$coef       ##regression coefficients with correct covariates in the scaled MLE weights

COEF_CMLES<-lm(y~tall,data=simdatafinal,weights=Cweights)$coef       ##regression coefficients with correct covariates in the calibrated weights


COEF_NAIVE<-lm(y~tall,data=simdatafinal)$coef       ##regression coefficients with naive approach

COEF_COMP<-lm(y~tall,data=simdata1)$coef       ##regression coefficients with complete data


####CI based on robust SE using the three sets of weights

geeMLE<-geeglm(y~tall, data=simdatafinal, weights=weights, id=sub,  corstr = 'independence')
LL_MLE=coef(geeMLE)-1.96*coef(summary(geeMLE))[2]
UL_MLE=coef(geeMLE)+1.96*coef(summary(geeMLE))[2]

geeMLES<-geeglm(y~tall, data=simdatafinal, weights=WeightsMLEAR, id=sub,  corstr = 'independence')
LL_MLES=coef(geeMLES)-1.96*coef(summary(geeMLES))[2]
UL_MLES=coef(geeMLES)+1.96*coef(summary(geeMLES))[2]


geeCMLES<-geeglm(y~tall, data=simdatafinal, weights=Cweights, id=sub,  corstr = 'independence')
LL_CMLES=coef(geeCMLES)-1.96*coef(summary(geeCMLES))[2]
UL_CMLES=coef(geeCMLES)+1.96*coef(summary(geeCMLES))[2]


##############calibration applied to bootstraped data##############################
bootCOEF<-bootCOEFcomp<-bootCOEFcompMLE<-bootCOEFcompMLES<-NULL 


for (k in 1:500)
{
  sampleindex<-sample(1:N, N,replace=T)
  sampleindex<-sampleindex[order(sampleindex)]
  
  
  dataindex=newsub=NULL
  dataindexD=newsubD=dataindex2=newsub2=NULL
  for (i in 1:N)
  {
    index<-which(simdatafinal$sub==sampleindex[i])
    dataindex<-c(dataindex,index)
    newsub<-c(newsub, rep(i,length(index)))

    # # ## for dropout data index
    indexD<-which(dropoutdata$sub==sampleindex[i])
    dataindexD<-c(dataindexD,indexD)
    newsubD<-c(newsubD, rep(i,length(indexD)))

    ##without removing dropout visit
    index2<-which(simdata$sub==sampleindex[i])
    dataindex2<-c(dataindex2,index2)
    newsub2<-c(newsub2, rep(i,length(index2)))

  }

#### calibrate using the original initial weights
  bootdata<-simdatafinal[dataindex,]
  bootdata$sub<-newsub
  
  
  bootdata<-calibrationMAR(bootdata,  var=c('tall', 'X1', 'X2', 'X3', 'X4', 'y_c', 'tX1', 'tX2', 'tX3', 'tX4', 'ty'))
  
   
  boot_CMLES<-lm(y~tall,data=bootdata,weights=Cweights)$coef       ##regression coefficients with correct covariates in the calibrated weights
  bootCOEF<-rbind(bootCOEF, boot_CMLES)
  
  
  
  ##### bootstrap, initial weights recalculated
  bootdropoutdata<-dropoutdata[dataindexD,]
  bootsimdata<-simdata[dataindex2,]
  bootdropoutdata$sub<-newsubD
  bootsimdata$sub<-newsub2

  
  bootdata<-try(bootrecab.visit(bootdropoutdata, bootsimdata,  var=c('tall', 'X1', 'X2', 'X3', 'X4', 'y_c', 'tX1', 'tX2', 'tX3', 'tX4', 'ty')))
   
  
    bootC_CMLES<-lm(y~tall,data=bootdata,weights=Cweights)$coef ## calibrated weights with initial weights recomputed for each bootstrap sample
    bootCOEFcomp<-rbind(bootCOEFcomp, bootC_CMLES) 
    
  
    
    bootC_MLE<-lm(y~tall,data=bootdata,weights=weights)$coef  ##unscaled MLE weights with correct covariates
    bootCOEFcompMLE<-rbind(bootCOEFcompMLE, bootC_MLE)
    
    bootdata$weights[bootdata$tall>0]<-8*N*bootdata$weights[bootdata$tall>0]/sum(bootdata$weights[bootdata$tall>0])      ##Scaled MLE weights with correct covariates
    
    bootC_MLES<-lm(y~tall,data=bootdata,weights=weights)$coef 
    bootCOEFcompMLES<-rbind(bootCOEFcompMLES, bootC_MLES)
    
  
  
  
  }


CL<-apply(bootCOEF, 2, function(x){quantile(x, prob=c(0.025, 0.975))})
CL_comp<-apply(bootCOEFcomp, 2, function(x){quantile(x, prob=c(0.025, 0.975))}) 
CL_compMLE<-apply(bootCOEFcompMLE, 2, function(x){quantile(x, prob=c(0.025, 0.975))}) 
CL_compMLES<-apply(bootCOEFcompMLES, 2, function(x){quantile(x, prob=c(0.025, 0.975))}) 


coefall<-c(Prob_R$coefficients,  COEF_MLE, COEF_MLES, COEF_CMLES, COEF_NAIVE, COEF_COMP) 
CLall<- cbind(CL,CL_comp,CL_compMLE, CL_compMLES, rbind(t(LL_MLE), t(UL_MLE)), rbind(t(LL_MLES), t(UL_MLES)), rbind(t(LL_CMLES), t(UL_CMLES)))


save(coefall, CLall, file=paste0('/result/MAR/CL_MAR',N,'_',j, '.Rda'))


##############calibration applied to jackknife data if N<=500  ##############################
if (N<=500)
{
  
  jackCOEF<-jackCOEFcomp<-jackCOEFcompMLE<-jackCOEFcompMLES<-NULL  ##recalculating MLE weights for each jackstrap sample
  for (k in 1:N)
  {
    
    dataindex<-which(simdatafinal$sub==k)
    dataindexD<-which(dropoutdata$sub==k)
    dataindex2<-which(simdata$sub==k)
    
    #### recalibrate using the original initial weights
    jackdata<-simdatafinal[-dataindex,]
    
    jackdata<-calibrationMAR(jackdata,  var=c('tall', 'X1', 'X2', 'X3', 'X4', 'y_c', 'tX1', 'tX2', 'tX3', 'tX4', 'ty'))
    
    
    
    
    jack_CMLES<-lm(y~tall,data=jackdata,weights=Cweights)$coef       ##regression coefficients with correct covariates in the calibrated weights
    
    
    jackCOEF<-rbind(jackCOEF, jack_CMLES)
    
    ##### jackstrap, initial weights recalculated
    jackdropoutdata<-dropoutdata[-dataindexD,]
    jacksimdata<-simdata[-dataindex2,]
    
  
    
    
    jackdata<-try(bootrecab.visit(jackdropoutdata, jacksimdata ,  var=c('tall', 'X1', 'X2', 'X3', 'X4', 'y_c', 'tX1', 'tX2', 'tX3', 'tX4', 'ty')))
  
    jackC_CMLES<-lm(y~tall,data=jackdata,weights=Cweights)$coef  ## calibrated weights with initial weights recomputed for each jackknife sample
    jackCOEFcomp<-rbind(jackCOEFcomp, jackC_CMLES) 
      
      
      
    jackC_MLE<-lm(y~tall,data=jackdata,weights=weights)$coef ## unscaled MLE weights for each jackknife sample
    jackCOEFcompMLE<-rbind(jackCOEFcompMLE, jackC_MLE)
      
    jackdata$weights[jackdata$tall>0]<-8*N*jackdata$weights[jackdata$tall>0]/sum(jackdata$weights[jackdata$tall>0])      ##Scaled weights with correct covariates
      
    jackC_MLES<-lm(y~tall,data=jackdata,weights=weights)$coef 
    jackCOEFcompMLES<-rbind(jackCOEFcompMLES, jackC_MLES)
      
      
 
    
  }
  
  ### function to compute jackknife standard errors
  jackcl<-function(x,n) 
    {
    jackse<-sqrt((n-1)^2/n*var(x))
    c(qt(0.025,n-1)*jackse, qt(0.975,n-1)*jackse)
    
  }
   
  CL.jack<-rbind(COEF_CMLES,COEF_CMLES)+apply(jackCOEF, 2, function(y){jackcl(x=y,n=N)})
  CL_comp.jack<-rbind(COEF_CMLES,COEF_CMLES)+apply(jackCOEFcomp, 2, function(y){jackcl(x=y,n=N)})
  CL_compMLE.jack<-rbind(COEF_MLE,COEF_MLE)+apply(jackCOEFcompMLE, 2, function(y){jackcl(x=y,n=N)})
  CL_compMLES.jack<-rbind(COEF_MLES,COEF_MLES)+apply(jackCOEFcompMLES, 2, function(y){jackcl(x=y,n=N)})
  

  CLall.jack<- cbind(CL.jack, CL_comp.jack,CL_compMLE.jack, CL_compMLES.jack)
  

  
  save(CLall.jack, file=paste0('/result/MAR/JACK_CL_MAR',N,'_',j, '.Rda'))
  

  
}

}


simCLseq<-function(k)
{
 
  seqin<-(k-1)*32+1:32
  
  for (j in seqin)
  {
     simCL(j, N=200)
     simCL(j, N=500)
     simCL(j, N=1000)
     simCL(j, N=2000)
    
  }
}

library(parallel) ### parallel calculation on 64 cores
no_core<-64
mclapply(1:64, simCLseq, mc.cores=no_core)
