# Supplementary material for: Sensitivity analysis for calibrated inverse probability-of-censoring weighted estimators under non-ignorable dropout
Source: Stat Methods Med Res. 2022 Apr 12;31(7):1374–91. doi: 10.1177/09622802221090763 (PMC9253927; doi:10.1177/09622802221090763)
Supplement: sj-zip-3-smm-10.1177_09622802221090763 - Supplemental material for Sensitivity analysis for calibrated inverse probability-of-censoring weighted estimators under non-ignorable dropout [file sj-zip-3-smm-10.1177_09622802221090763.zip › readme.txt]

Code_for_simulation_1.R: R code for the first simulation study in Su, Seaman and Yiu (2022)
Code_for_simulation_2.R: R code for the second simulation study in Su, Seaman and Yiu (2022)
Functions.R: functions to be called in the R code, including function for Newton Raphson
